# Supplementary material for: Association between Obstructive Sleep Apnea and Heart Failure in Adults—A Systematic Review
Source: J Clin Med. 2023 Sep 22;12(19):6139. doi: 10.3390/jcm12196139 (PMC10573908; doi:10.3390/jcm12196139)
Supplement: Supplementary file 1 [file jcm-12-06139-s001.zip]

Archive with 1 entries (1 files):
- jcm-2600181-supplementary.pdf
